# Supplementary material for: Impact of On-Clopidogrel Platelet Reactivity on Incidence of Peri-Interventional Bleeding in Patients Undergoing Transcatheter Aortic Valve Implantation
Source: J Clin Med. 2022 May 19;11(10):2871. doi: 10.3390/jcm11102871 (PMC9148071; doi:10.3390/jcm11102871)
Supplement: Supplementary file 1 [file jcm-11-02871-s001.zip]

Archive with 1 entries (1 files):
- jcm-1685736-supplementary.pdf
